# Supplementary material for: Vitamin intake and periodontal disease: a meta-analysis of observational studies
Source: BMC Oral Health. 2024 Jan 20;24:117. doi: 10.1186/s12903-024-03850-5 (PMC10799494; doi:10.1186/s12903-024-03850-5)
Supplement: Supplementary file 1 — Additional file 1: Supplementary Table 1. The quality assessment scale of case-control study. [file 12903_2024_3850_MOESM1_ESM.xlsx]

## Sheet: Sheet1
Supplementary Table 1 The quality assessment scale of case-control study
First author (Year)	Selection	Comparability	Outcome	Total
Antonoglou (2015)	3	2	2	7
Abreu (2016)	3	1	2	6
Laky (2017)	3	2	2	7
Ketharanathan (2019)	3	2	2	7
Alzahrani (2021)	3	1	2	6
