# Supplementary material for: Vitamin intake and periodontal disease: a meta-analysis of observational studies
Source: BMC Oral Health. 2024 Jan 20;24:117. doi: 10.1186/s12903-024-03850-5 (PMC10799494; doi:10.1186/s12903-024-03850-5)
Supplement: Supplementary file 2 — Additional file 2: Supplementary Table 2. The quality assessment scale of cross-sectional study. [file 12903_2024_3850_MOESM2_ESM.xlsx]

## Sheet: Sheet1
Supplementary Table 2 The quality assessment scale of cross-sectional study
First author (Year)		Total
Chapple（2007） 7		7
Yu (2007) 7		7
Alshouibi (2013) 8		8
Millen (2013) 7		7
Lee (2015) 7		7
Adegboye (2016) 7		7
Huang (2017) 7		7
Park (2017) 7		7
Lee (2017) 7		7
Yoon (2017) 7		7
Luo (2018) 7		7
Hosoda (2021) 8		8
Kim (2020) 7		7
Zhou (2021) 7		7
Hosoda (2021) 7		7
Li (2022) 7		7
Li (2022)		7
Watson (2022)		7
